# Supplementary material for: Disparities in excess deaths from the COVID-19 pandemic among migrant workers in Kuwait
Source: BMC Public Health. 2021 Sep 14;21:1668. doi: 10.1186/s12889-021-11693-w (PMC8438289; doi:10.1186/s12889-021-11693-w)
Supplement: Supplementary file 1 — Additional file 1. [file 12889_2021_11693_MOESM1_ESM.zip]

Archive with 2 entries (2 files):
- Supplemental Material_Mar24.docx
- supplemental_raw_data.csv
