# Supplementary material for: Disparities in excess deaths from the COVID-19 pandemic among migrant workers in Kuwait
Source: BMC Public Health. 2021 Sep 14;21:1668. doi: 10.1186/s12889-021-11693-w (PMC8438289; doi:10.1186/s12889-021-11693-w)
Supplement: Supplementary file 1 — Additional file 1. [file 12889_2021_11693_MOESM1_ESM.zip › supplemental_raw_data.csv]

year	deaths_PACI	nationality	population
2005	2348	Kuwaiti	992217
2005	2029	Non-Kuwaiti	1998972
2005	4377	Total	2991189
2006	2608	Kuwaiti	1023316
2006	2237	Non-Kuwaiti	2159644
2006	4845	Total	3182960
2007	2747	Kuwaiti	1054598
2007	2253	Non-Kuwaiti	2345039
2007	5000	Total	3399637
2008	2741	Kuwaiti	1087552
2008	2253	Non-Kuwaiti	2354261
2008	4994	Total	3441813
2009	2775	Kuwaiti	1118911
2009	2430	Non-Kuwaiti	2365970
2009	5205	Total	3484881
2010	2798	Kuwaiti	1148363
2010	2358	Non-Kuwaiti	2433691
2010	5156	Total	3582054
2011	2877	Kuwaiti	1183185
2011	2444	Non-Kuwaiti	2514107
2011	5321	Total	3697292
2012	3070	Kuwaiti	1212436
2012	2504	Non-Kuwaiti	2611292
2012	5574	Total	3823728
2013	3084	Kuwaiti	1242499
2013	2593	Non-Kuwaiti	2722645
2013	5677	Total	3965144
2014	3186	Kuwaiti	1275857
2014	2633	Non-Kuwaiti	2816136
2014	5819	Total	4091993
2015	3261	Kuwaiti	1307605
2015	2838	Non-Kuwaiti	2931401
2015	6099	Total	4239006
2016	3439	Kuwaiti	1337693
2016	2809	Non-Kuwaiti	3073431
2016	6248	Total	4411124
2017	3432	Kuwaiti	1370013
2017	2924	Non-Kuwaiti	3130463
2017	6356	Total	4500476
2018	3433	Kuwaiti	1403113
2018	2941	Non-Kuwaiti	3218525
2018	6374	Total	4621638
2019	3687	Kuwaiti	1432045
2019	3209	Non-Kuwaiti	3344362
2019	6896	Total	4776407
2020	4756	Kuwaiti	1459970
2020	5219	Non-Kuwaiti	3210743
2020	9975	Total	4670713
